# Supplementary material for: A multivariate Poisson-log normal mixture model for clustering transcriptome sequencing data
Source: BMC Bioinformatics. 2019 Jul 16;20:394. doi: 10.1186/s12859-019-2916-0 (PMC6636065; doi:10.1186/s12859-019-2916-0)
Supplement: Supplementary file 2 — GO analysis of different models. GO enrichment analysis results for the different models selected for cranberry RNA-seq dataset. (XLSX 17 kb) [file 12859_2019_2916_MOESM2_ESM.xlsx]

## Sheet: G=4 model
Table 1: GO terms corresponding to the G = 4 model for mixtures of MPLN distributions in the cranberry bean RNA-seq dataset. Here, the column titles G = 1, G = 3 and G = 4 represent Cluster 1, Cluster 3 and Cluster 4, respectively.
G = 1		G = 3		G = 4
GO	p-value	GO	p-value	GO	p-value
pathogenesis		oxidoreductase activity		lipid metabolic processes
GO:0009405	3.5e-11	GO:0016491	1.1e-05	GO:0006631	5.5e-09
		GO:0016705	9.1e-05	GO:0006629	2.1e-08
multi-organism process		GO:0016614	0.0012	GO:0032787	4.5e-08
GO:0051704	1.3e-07	GO:0016616	0.00077	GO:0019752	1.3e-05
		GO:0016706	0.0012	GO:0043436	1.3e-05
nutrient reservoir activity		GO:0055114	6e-07	GO:0044281	3.1e-05
GO:0045735	9e-09			GO:0042180	1.4e-05
		enzyme activity		GO:0006082	1.4e-05
		GO:0004857	0.0011	GO:0044255	2e-05
		GO:0050662	0.0014
				lipid biosynthesis process
		binding		GO:0008610	4.9e-12
		GO:0005506	0.00081	GO:0006633	1.3e-09
		GO:0048037	0.00096	GO:0044283	5.5e-08
		GO:0046906	0.00071	GO:0046394	3.3e-07
		GO:0020037	0.0006	GO:0016053	3.3e-07
				GO:0009058	3.5e-05
		dehydrogenase activity
		GO:0008762	0.0011	synthase activity
				GO:0004312	9.8e-12
				GO:0004315	9.8e-12
				transferase activity
				GO:0008415	9.2e-11
				GO:0016746	1.3e-07
				GO:0016747	6e-08

## Sheet: G=2 model
Table 3: GO terms corresponding to the G = 2 model for MBCluster.Seq, NB in the cranberry bean RNA-seq dataset. Here, the column title G = 2 represents Cluster 2.
G = 2		G = 2
GO	p-value	GO	p-value
metabolic processes		pathogenesis
GO:0006629	1.2e-06	GO:0009405	0.00013
GO:0044281	3.8e-05
GO:0043436	4.2e-05	drug transport
GO:0006082	4.4e-05	GO:0006855	0.00084
GO:0008202	2.4e-05	GO:0015893	0.00084
GO:0019752	4.2e-05	GO:0015238	0.00084
GO:0042180	4.6e-05
GO:0009072	0.0002	response to drug
GO:0046417	0.00054	GO:0042493	0.00084
GO:0006631	0.0007
GO:0006519	0.001	synthase activity
GO:0032787	0.0013	GO:0004315	2.6e-06
		GO:0004312	2.6e-06
biosynthetic processes
GO:0008610	1.4e-08	dehydrogenase activity
GO:0006694	2.1e-05	GO:0003854	1.3e-05
GO:0044283	6.2e-05	GO:0033764	1.3e-05
GO:0006633	0.00018	GO:0016229	1.3e-05
GO:0016053	0.00023
GO:0046394	0.00023	binding
GO:0009073	0.00054	GO:0050662
		GO:0048037
oxidation reduction
GO:0055114	3.5e-05	catalytic activity
GO:0016616	2.7e-06	GO:0003824	0.0002
GO:0016614	6.8e-06
GO:0016491	2.9e-05

## Sheet: G=14 model
Table 2: GO terms corresponding to the G = 14 model for MBCluster.Seq, Poisson in the cranberry bean RNA-seq dataset. Here, the column titles G = 2, G = 5, G = 10, G = 11, G = 14 represent Cluster 2, Cluster 5, Cluster 10, Cluster 11 and Cluster 14, respectively.
G = 2		G = 5		G = 10		G = 11		G = 14
GO	p-value	GO	p-value	GO	p-value	GO	p-value	GO	p-value
binding		biosynthetic process		binding		pathogenesis		binding
GO:0050662	0.00015	GO:0008610	9.5e-16	GO:0020037	0.001	GO:0009405	1.5e-09	GO:0005506	0.001
GO:0048037	0.00017	GO:0006633	3.1e-11	GO:0046906	0.0011			GO:0020037	0.0034
GO:0050660	0.00026	GO:0046394	4.3e-08	GO:0005506	0.002	multi-organism process		GO:0046906	0.0037
GO:0005506	0.0021	GO:0016053	4.3e-08			GO:0051704	1.5e-06
		GO:0044283	4e-07	oxidoreductase activity				electron carrier activity
oxidation reduction		GO:0009058	5.4e-05	GO:0016491	0.0016	nutrient reservoir activity		GO:0009055	0.0015
GO:0055114	4.1e-06			GO:0016705	4.4e-05	GO:0045735	1.6e-07
GO:0016616	0.00042	synthase activity
GO:0016614	0.00056	GO:0004312	8.1e-15	electron carrier activity
GO:0016491	7.8e-06	GO:0004315	8.1e-15	GO:0009055	0.0028
GO:0016705	0.0021
		transferase activity
		GO:0008415	5.9e-14
		GO:0016747	2.9e-11
		GO:0016746	6e-11
		GO:0016740	0.011
		metabolic process
		GO:0006629	1.4e-11
		GO:0006631	1.2e-10
		GO:0032787	7.9e-10
		GO:0044255	2.2e-07
		GO:0006082	4.6e-06
		GO:0042180	4.7e-06
		GO:0019752	4.5e-06
		GO:0043436	4.5e-06
		GO:0044281	0.00057
